# Supplementary material for: The Discovery of TNG456: A Highly Potent, Selective, Brain-Penetrant MTA-Cooperative PRMT5 Inhibitor for the Treatment of MTAP-Deleted Cancers
Source: J Med Chem. 2026 May 18;69(11):12853–69. doi: 10.1021/acs.jmedchem.6c00035 (PMC13266975; doi:10.1021/acs.jmedchem.6c00035)
Supplement: Supplementary file 1 [file jm6c00035_si_001.csv]

Compound number	SMILES	SDMA IC50 HAP1, MTAP null, nM	Viability GI50, MTAP null, nM	Viability Selectivity
vopimetostat	C[C@H]1CC[C@H](C2=CC=C(SC(C3CCN(C)CC3)=N4)C4=C2)N(C(C(NC5=CC(CC)=C(N)N=C5)=O)=O)C1	0.8	4	30
1	C[C@H]1CC[C@H](C2=CC=C(SC(C3CCN(C)CC3)=N4)C4=C2)N(C(C(NC5=C(NN=C6)C6=C(N)N=C5)=O)=O)C1	1	2	6
2	C[C@H]1CC[C@H](C2=CC=C(SC=N3)C3=C2)N(C(C(NC4=C(NN=C5)C5=C(N)N=C4)=O)=O)C1	0.9	6	35
3	C[C@H]1CC[C@H](C2=CC=CC=C2)N(C(C(NC3=C(NN=C4)C4=C(N)N=C3)=O)=O)C1	0.7	7	45
4	C[C@H]1CCC(C(C)C)N(C(C(NC2=C(NN=C3)C3=C(N)N=C2)=O)=O)C1	5	71	34
5	C[C@H]1CC[C@H](C2CC2)N(C(C(NC3=C(NN=C4)C4=C(N)N=C3)=O)=O)C1	3	49	44
6	C[C@H]1CC[C@H](CC)N(C(C(NC2=C(NN=C3)C3=C(N)N=C2)=O)=O)C1	2	45	39
7	C[C@H]1CCC(C)N(C(C(NC2=C(NN=C3)C3=C(N)N=C2)=O)=O)C1	13	395	21
8	O=C(C(NC1=CC(C(N)=O)=CN=C1)=O)N(CC2=CC=CC=C2)CC3=CC=CC=C3		1800	11
9	O=C(C(NC1=CC(C)=C(N)N=C1)=O)N(CC2=CC=CC=C2)CC3=CC=CC=C3		1200	8
10	C[C@H]1CC[C@H](C2=CC=CC=C2)N(C(C(NC3=CC(C(N)=O)=CN=C3)=O)=O)C1		700	30
11	C[C@H]1CC[C@H](C2=CC=CC=C2)N(C(C(NC3=CC(C)=C(N)N=C3)=O)=O)C1		400	14
12	O=C(C(NC1=C(NN=C2)C2=C(N)N=C1)=O)N(CC3=CC=CC=C3)CC4=CC=CC=C4		20	36
13	CN(C(C(NC1=C(NN=C2)C2=C(N)N=C1)=O)=O)CC3=CC=CC=C3		1500	12
14	CN(C(C(NC1=C(NN=C2)C2=C(N)N=C1)=O)=O)[C@H](C)C3=CC=CC=C3F		200	31
15	CN(C(C(NC1=C(NN=C2)C2=C(N)N=C1)=O)=O)[C@H](C)C3=CC=CC(F)=C3		300	23
16	CN(C(C(NC1=C(NN=C2)C2=C(N)N=C1)=O)=O)[C@H](C)C3=CC=C(F)C=C3		90	32
17	CN(C(C(NC1=C(NN=C2)C2=C(N)N=C1)=O)=O)[C@@H](C)C3=CC=C(C(F)(F)F)C=C3		300	37
18	CN(C(C(NC1=C(NN=C2)C2=C(N)N=C1)=O)=O)[C@H](C)C3=CC=C(C(F)(F)F)C=C3F		9	63
19	CN(C(C(NC1=C(NN=C2)C2=C(N)N=C1)=O)=O)[C@H](C)C3=CC=C(C(F)(F)F)C=C3Cl		20	38
20	CN(C(C(NC1=C(NN=C2)C2=C(N)N=C1)=O)=O)[C@H](C)C3=CC=C(C(F)(F)F)C=C3C		7	44
21	CN(C(C(NC1=C(NN=C2)C2=C(N)N=C1)=O)=O)[C@H](C)C3=CC=C(C(F)(F)F)C=C3C(F)(F)F		90	28
TNG456	CN(C(C(NC1=C(NN=C2)C2=C(N)N=C1)=O)=O)[C@H](C)C3=CC=C(C(F)(F)F)C=C3		20	50
